# Supplementary material for: Novel Self-Nano-Emulsifying Drug Delivery Systems Containing Astaxanthin for Topical Skin Delivery
Source: Pharmaceutics. 2021 May 3;13(5):649. doi: 10.3390/pharmaceutics13050649 (PMC8147608; doi:10.3390/pharmaceutics13050649)
Supplement: Supplementary file 1 [file pharmaceutics-13-00649-s001.zip]

Archive with 1 entries (1 files):
- pharmaceutics-1148982-supp final.pdf
